# Supplementary material for: Post-Transplant Diabetes Mellitus in Kidney-Transplanted Patients: Related Factors and Impact on Long-Term Outcome
Source: Nutrients. 2024 May 17;16(10):1520. doi: 10.3390/nu16101520 (PMC11123789; doi:10.3390/nu16101520)
Supplement: Supplementary file 1 [file nutrients-16-01520-s001.zip]

Archive with 1 entries (1 files):
- nutrients-2900606-supplementary.pdf
